# Supplementary material for: Acquisition of the L452R Mutation in the ACE2-Binding Interface of Spike Protein Triggers Recent Massive Expansion of SARS-CoV-2 Variants
Source: J Clin Microbiol. 2021 Oct 19;59(11):e00921-21. doi: 10.1128/JCM.00921-21 (PMC8525575; doi:10.1128/JCM.00921-21)
Supplement: Supplemental file 1 — Table S1. Download JCM.00921-21-s0001.xlsx, XLSX file, 0.01 MB [file jcm.00921-21-s0001.xlsx]

## Sheet: Sheet1
State	2020-04-01	2020-05-01	2020-09-01	2020-10-01	2020-11-01	2020-12-01	2021-01-01	2021-02-01	Total
AZ	0	0	0	0	0	0	2	0	2
CA	0	0	3	7	8	35	30	4	87
CO	0	0	0	6	14	6	2	0	28
GA	0	0	3	0	1	2	10	1	17
IL	0	0	3	0	0	1	0	0	4
MN	0	0	3	50	178	15	3	6	255
NC	0	0	2	0	0	0	1	0	3
NM	0	0	0	0	0	5	2	2	9
OH	0	0	0	0	0	3	0	0	3
OR	0	0	0	0	0	0	1	0	1
PA	0	0	0	1	0	0	0	0	1
SC	0	0	0	0	0	0	2	0	2
TX	0	0	0	0	2	1	0	0	3
VA	0	0	0	0	0	1	4	2	7
WA	26	25	3	0	4	47	8	0	113
WI	0	0	0	0	0	0	0	1	1
NB/Canada	0	0	0	0	0	0	0	2	2
unknown	0	0	0	4	9	15	4	0	32
Total	26	25	17	68	216	131	69	18	570
