# Supplementary material for: Acquisition of the L452R Mutation in the ACE2-Binding Interface of Spike Protein Triggers Recent Massive Expansion of SARS-CoV-2 Variants
Source: J Clin Microbiol. 2021 Oct 19;59(11):e00921-21. doi: 10.1128/JCM.00921-21 (PMC8525575; doi:10.1128/JCM.00921-21)
Supplement: Supplemental file 2 — Table S2. Download JCM.00921-21-s0002.xlsx, XLSX file, 0.04 MB [file jcm.00921-21-s0002.xlsx]

## Sheet: Nasopharyngeal samples
ID	Time period	Month	Source of samples / RNA	State	Exact date	Source	Patient	Region 1 (414-583 AA)*	Region 2 (1-250 AA)*	SNP(s) region 1	SNP(s) region 2	Accession ID (GISAID)
NP001	April-May, 2020	April	KPWA, sample	WA	.	.	.	1	1	reference	reference	.
NP003	April-May, 2020	April	KPWA, sample	WA	.	.	.	1	1	reference	reference	.
NP004	April-May, 2020	April	KPWA, sample	WA	.	.	.	1	1	reference	reference	.
NP006	April-May, 2020	April	KPWA, sample	WA	.	.	.	1	1	reference	reference	.
NP007	April-May, 2020	April	KPWA, sample	WA	.	.	.	1	1	reference	reference	.
NP008	April-May, 2020	April	KPWA, sample	WA	.	.	.	1	1	reference	reference	.
NP014	April-May, 2020	April	KPWA, sample	WA	.	.	.	1	1	reference	reference	.
NP015	April-May, 2020	April	KPWA, sample	WA	.	.	.	1	1	reference	reference	.
NP016	April-May, 2020	April	KPWA, sample	WA	.	.	.	1	1	reference	reference	.
NP017	April-May, 2020	April	KPWA, sample	WA	.	.	.	1	1	reference	reference	.
NP018	April-May, 2020	April	KPWA, sample	WA	.	.	.	1	1	reference	reference	.
NP019	April-May, 2020	April	KPWA, sample	WA	.	.	.	1	no product	reference	.	.
NP020	April-May, 2020	April	KPWA, sample	WA	.	.	.	1	1	reference	reference	.
NP021	April-May, 2020	April	KPWA, sample	WA	.	.	.	1	no product	reference	.	.
NP025	April-May, 2020	April	KPWA, sample	WA	.	.	.	1	no product	reference	.	.
NP027	April-May, 2020	April	KPWA, sample	WA	.	.	.	1	1	reference	reference	.
NP028	April-May, 2020	April	KPWA, sample	WA	.	.	.	1	1	reference	reference	.
NP030	April-May, 2020	April	KPWA, sample	WA	.	.	.	1	no product	reference	.	.
NP031	April-May, 2020	April	KPWA, sample	WA	.	.	.	1	1	reference	reference	.
NP032	April-May, 2020	April	KPWA, sample	WA	.	.	.	1	1	reference	reference	.
NP034	April-May, 2020	April	KPWA, sample	WA	.	.	.	1	1	reference	reference	.
NP035	April-May, 2020	April	KPWA, sample	WA	.	.	.	1	1	reference	reference	.
NP036	April-May, 2020	April	KPWA, sample	WA	.	.	.	1	1	reference	reference	.
NP037	April-May, 2020	April	KPWA, sample	WA	.	.	.	1	1	reference	reference	.
NP039	April-May, 2020	April	KPWA, sample	WA	.	.	.	1	1	reference	reference	.
NP040	April-May, 2020	April	KPWA, sample	WA	.	.	.	1	1	reference	reference	.
NP043	April-May, 2020	May	KPWA, sample	WA	.	.	.	1	1	reference	reference	.
NP044	April-May, 2020	May	KPWA, sample	WA	.	.	.	1	1	reference	reference	.
NP048	April-May, 2020	May	KPWA, sample	WA	.	.	.	1	1	reference	reference	.
NP049	April-May, 2020	May	KPWA, sample	WA	.	.	.	1	1	reference	reference	.
NP050	April-May, 2020	May	KPWA, sample	WA	.	.	.	1	1	reference	reference	.
NP052	April-May, 2020	May	KPWA, sample	WA	.	.	.	1	1	reference	reference	.
NP057	April-May, 2020	May	KPWA, sample	WA	.	.	.	1	1	reference	reference	.
NP058	April-May, 2020	May	KPWA, sample	WA	.	.	.	1	1	reference	reference	.
NP060	April-May, 2020	May	KPWA, sample	WA	.	.	.	1	1	reference	reference	.
NP062	April-May, 2020	May	KPWA, sample	WA	.	.	.	1	1	reference	reference	.
NP063	April-May, 2020	May	KPWA, sample	WA	.	.	.	1	1	reference	reference	.
NP065	April-May, 2020	May	KPWA, sample	WA	.	.	.	1	3	reference	c76t (P26S)	.
NP066	April-May, 2020	May	KPWA, sample	WA	2020-04-01	Source 24	Patient 1	12	1	c1425t	reference	.
NP067	April-May, 2020	May	KPWA, sample	WA	.	.	.	1	1	reference	reference	.
NP068	April-May, 2020	May	KPWA, sample	WA	.	.	.	1	1	reference	reference	.
NP069	April-May, 2020	May	KPWA, sample	WA	.	.	.	1	4	reference	g394c (E132Q)	.
NP071	April-May, 2020	May	KPWA, sample	WA	.	.	.	1	1	reference	reference	.
NP072	April-May, 2020	May	KPWA, sample	WA	.	.	.	1	1	reference	reference	.
NP074	April-May, 2020	May	KPWA, sample	WA	.	.	.	1	1	reference	reference	.
NP075	April-May, 2020	May	KPWA, sample	WA	.	.	.	1	1	reference	reference	.
NP077	April-May, 2020	May	KPWA, sample	WA	.	.	.	1	1	reference	reference	.
NP078	April-May, 2020	May	KPWA, sample	WA	.	.	.	1	5	reference	a155t (Q53L)	.
NP080	April-May, 2020	May	KPWA, sample	WA	.	.	.	1	1	reference	reference	.
NP083	April-May, 2020	May	KPWA, sample	WA	.	.	.	1	1	reference	reference	.
NP084	April-May, 2020	May	KPWA, sample	WA	.	.	.	1	1	reference	reference	.
NP1000	September-October 2020	October	IEH, RNA	MN	.	.	.	1	.	reference	.	.
NP1001	September-October 2020	October	IEH, RNA	MN	.	.	.	1	.	reference	.	.
NP1002	September-October 2020	October	IEH, RNA	MN	.	.	.	1	.	reference	.	.
NP1003	September-October 2020	October	IEH, RNA	MN	.	.	.	1	.	reference	.	.
NP1004	September-October 2020	October	IEH, RNA	MN	.	.	.	1	.	reference	.	.
NP1005	September-October 2020	October	IEH, RNA	MN	.	.	.	1	.	reference	.	.
NP1006	September-October 2020	October	IEH, RNA	MN	.	.	.	1	.	reference	.	.
NP1007	September-October 2020	October	IEH, RNA	CA	.	.	.	1	.	reference	.	.
NP1008	September-October 2020	October	IEH, RNA	MN	.	.	.	1	.	reference	.	.
NP1009	September-October 2020	October	IEH, RNA	MN	.	.	.	1	.	reference	.	.
NP1010	September-October 2020	October	IEH, RNA	nd	.	.	.	1	.	reference	.	.
NP1011	September-October 2020	October	IEH, RNA	nd	.	.	.	1	.	reference	.	.
NP1012	September-October 2020	October	IEH, RNA	MN	.	.	.	1	.	reference	.	.
NP1013	September-October 2020	October	IEH, RNA	MN	.	.	.	1	.	reference	.	.
NP1014	September-October 2020	October	IEH, RNA	MN	.	.	.	1	.	reference	.	.
NP1015	September-October 2020	October	IEH, RNA	MN	.	.	.	1	.	reference	.	.
NP1016	September-October 2020	October	IEH, RNA	MN	.	.	.	1	.	reference	.	.
NP1017	September-October 2020	October	IEH, RNA	MN	.	.	.	1	.	reference	.	.
NP1018	September-October 2020	October	IEH, RNA	MN	.	.	.	1	.	reference	.	.
NP1019	September-October 2020	October	IEH, RNA	CO	.	.	.	1	.	reference	.	.
NP1020	September-October 2020	October	IEH, RNA	MN	.	.	.	1	.	reference	.	.
NP1021	September-October 2020	October	IEH, RNA	MN	.	.	.	1	.	reference	.	.
NP1022	September-October 2020	October	IEH, RNA	MN	.	.	.	1	.	reference	.	.
NP1023	September-October 2020	October	IEH, RNA	MN	.	.	.	1	.	reference	.	.
NP1024	September-October 2020	October	IEH, RNA	MN	.	.	.	1	.	reference	.	.
NP1025	September-October 2020	October	IEH, RNA	CO	.	.	.	1	.	reference	.	.
NP1026	September-October 2020	October	IEH, RNA	MN	.	.	.	1	.	reference	.	.
NP1028	September-October 2020	October	IEH, RNA	MN	.	.	.	1	.	reference	.	.
NP1029	September-October 2020	October	IEH, RNA	MN	.	.	.	1	.	reference	.	.
NP1030	September-October 2020	October	IEH, RNA	nd	.	.	.	1	.	reference	.	.
NP1031	September-October 2020	October	IEH, RNA	MN	.	.	.	1	.	reference	.	.
NP1032	September-October 2020	October	IEH, RNA	CA	.	.	.	1	.	reference	.	.
NP1033	September-October 2020	October	IEH, RNA	MN	.	.	.	1	.	reference	.	.
NP1034	September-October 2020	October	IEH, RNA	MN	.	.	.	1	.	reference	.	.
NP1036	September-October 2020	October	IEH, RNA	nd	.	.	.	1	.	reference	.	.
NP1041	November 2020 - February 2021	January	IEH, RNA	WA	.	.	.	1	.	reference	.	.
NP1042	November 2020 - February 2021	January	IEH, RNA	CA	.	.	.	1	.	reference	.	.
NP1043	November 2020 - February 2021	January	IEH, RNA	CA	.	.	.	1	.	reference	.	.
NP1044	November 2020 - February 2021	February	IEH, RNA	MN	.	.	.	1	.	reference	.	.
NP1045	November 2020 - February 2021	February	IEH, RNA	WI	.	.	.	1	.	reference	.	.
NP1047	November 2020 - February 2021	February	IEH, RNA	NM	.	.	.	1	.	reference	.	.
NP1048	November 2020 - February 2021	February	IEH, RNA	MN	.	.	.	1	.	reference	.	.
NP1049	November 2020 - February 2021	February	IEH, RNA	NB/Canada	.	.	.	1	.	reference	.	.
NP1050	November 2020 - February 2021	February	IEH, RNA	NB/Canada	.	.	.	1	.	reference	.	.
NP1051	November 2020 - February 2021	February	IEH, RNA	MN	.	.	.	1	.	reference	.	.
NP1052	November 2020 - February 2021	February	IEH, RNA	CA	.	.	.	1	.	reference	.	.
NP1054	November 2020 - February 2021	February	IEH, RNA	GA	.	.	.	1	.	reference	.	.
NP1055	November 2020 - February 2021	February	IEH, RNA	MN	.	.	.	1	.	reference	.	.
NP1056	November 2020 - February 2021	February	IEH, RNA	MN	.	.	.	1	.	reference	.	.
NP1057	November 2020 - February 2021	February	IEH, RNA	MN	.	.	.	1	.	reference	.	.
NP1058	November 2020 - February 2021	February	IEH, RNA	VA	.	.	.	1	.	reference	.	.
NP1059	November 2020 - February 2021	February	IEH, RNA	VA	.	.	.	1	.	reference	.	.
NP501	September-October 2020	September	IEH, RNA	WA	.	.	.	1	1	reference	reference	.
NP502	September-October 2020	September	IEH, RNA	WA	.	.	.	1	6	reference	g238t (D80Y)	.
NP503	September-October 2020	September	IEH, RNA	WA	.	.	.	1	1	reference	reference	.
NP504	September-October 2020	September	IEH, RNA	GA	.	.	.	1	1	reference	reference	.
NP505	September-October 2020	September	IEH, RNA	NC	.	.	.	1	1	reference	reference	.
NP506	September-October 2020	September	IEH, RNA	GA	.	.	.	1	1	reference	reference	.
NP507	September-October 2020	September	IEH, RNA	GA	.	.	.	1	1	reference	reference	.
NP508	September-October 2020	September	IEH, RNA	MN	.	.	.	1	1	reference	reference	.
NP509	September-October 2020	September	IEH, RNA	NC	.	.	.	1	1	reference	reference	.
NP510	September-October 2020	September	IEH, RNA	CA	.	.	.	1	1	reference	reference	.
NP511	September-October 2020	September	IEH, RNA	MN	.	.	.	1	1	reference	reference	.
NP512	September-October 2020	September	IEH, RNA	IL	.	.	.	1	1	reference	reference	.
NP513	September-October 2020	September	IEH, RNA	IL	.	.	.	1	1	reference	reference	.
NP514	September-October 2020	September	IEH, RNA	CA	.	.	.	1	1	reference	reference	.
NP515	September-October 2020	September	IEH, RNA	MN	.	.	.	1	1	reference	reference	.
NP516	September-October 2020	September	IEH, RNA	IL	.	.	.	1	1	reference	reference	.
NP517	September-October 2020	September	IEH, RNA	CA	2020-09-01	Source 22	Patient 2	2	7	t1695c	c471a (F157L)	.
NP518	November 2020 - February 2021	December	IEH, RNA	WA	.	.	.	1	.	reference	.	.
NP519	November 2020 - February 2021	December	IEH, RNA	WA	2020-12-16	Source 15	Patient 15	8	1	t1506g	reference	.
NP520	November 2020 - February 2021	December	IEH, RNA	WA	.	.	.	1	.	reference	.	.
NP521	November 2020 - February 2021	December	IEH, RNA	IL	.	.	.	1	.	reference	.	.
NP522	November 2020 - February 2021	December	IEH, RNA	CA	.	.	.	1	.	reference	.	.
NP523	November 2020 - February 2021	December	IEH, RNA	CA	2020-12-16	Source 3	Patient 16	11	8	t1326c	c284t (T85I)	.
NP524	November 2020 - February 2021	December	IEH, RNA	nd	.	.	.	1	.	reference	.	.
NP525	November 2020 - February 2021	December	IEH, RNA	nd	.	.	.	1	.	reference	.	.
NP526	November 2020 - February 2021	December	IEH, RNA	nd	.	.	.	1	.	reference	.	.
NP527	November 2020 - February 2021	December	IEH, RNA	nd	.	.	.	1	.	reference	.	.
NP528	November 2020 - February 2021	December	IEH, RNA	nd	.	.	.	1	.	reference	.	.
NP529	November 2020 - February 2021	December	IEH, RNA	nd	.	.	.	1	.	reference	.	.
NP530	November 2020 - February 2021	December	IEH, RNA	nd	.	.	.	1	.	reference	.	.
NP531	November 2020 - February 2021	December	IEH, RNA	nd	.	.	.	1	.	reference	.	.
NP532	November 2020 - February 2021	December	IEH, RNA	CA	.	.	.	1	.	reference	.	.
NP533	November 2020 - February 2021	December	IEH, RNA	CA	.	.	.	1	.	reference	.	.
NP534	November 2020 - February 2021	December	IEH, RNA	CA	.	.	.	1	.	reference	.	.
NP535	November 2020 - February 2021	December	IEH, RNA	CO	.	.	.	1	.	reference	.	.
NP536	November 2020 - February 2021	December	IEH, RNA	nd	.	.	.	1	.	reference	.	.
NP537	November 2020 - February 2021	December	IEH, RNA	WA	.	.	.	1	.	reference	.	.
NP538	November 2020 - February 2021	December	IEH, RNA	WA	.	.	.	1	.	reference	.	.
NP540	November 2020 - February 2021	December	IEH, RNA	CA	.	.	.	1	.	reference	.	.
NP541	November 2020 - February 2021	December	IEH, RNA	MN	.	.	.	1	.	reference	.	.
NP542	November 2020 - February 2021	December	IEH, RNA	MN	.	.	.	1	.	reference	.	.
NP543	November 2020 - February 2021	December	IEH, RNA	NM	.	.	.	1	.	reference	.	.
NP544	November 2020 - February 2021	December	IEH, RNA	NM	.	.	.	1	.	reference	.	.
NP545	November 2020 - February 2021	December	IEH, RNA	VA	.	.	.	1	.	reference	.	.
NP546	November 2020 - February 2021	December	IEH, RNA	CO	.	.	.	1	.	reference	.	.
NP547	November 2020 - February 2021	December	IEH, RNA	CO	.	.	.	1	.	reference	.	.
NP548	November 2020 - February 2021	December	IEH, RNA	WA	.	.	.	1	.	reference	.	.
NP549	November 2020 - February 2021	December	IEH, RNA	WA	.	.	.	1	.	reference	.	.
NP550	November 2020 - February 2021	December	IEH, RNA	WA	.	.	.	1	.	reference	.	.
NP551	November 2020 - February 2021	December	IEH, RNA	WA	.	.	.	1	.	reference	.	.
NP552	November 2020 - February 2021	December	IEH, RNA	WA	.	.	.	1	.	reference	.	.
NP555	November 2020 - February 2021	December	IEH, RNA	CA	.	.	.	1	.	reference	.	.
NP556	November 2020 - February 2021	December	IEH, RNA	CA	.	.	.	1	.	reference	.	.
NP557	November 2020 - February 2021	December	IEH, RNA	MN	.	.	.	1	.	reference	.	.
NP558	November 2020 - February 2021	December	IEH, RNA	nd	.	.	.	1	.	reference	.	.
NP559	November 2020 - February 2021	December	IEH, RNA	CA	2020-12-17	Source 4	Patient 17	7	1	c1387t (P463S) + t1503c	reference	.
NP560	November 2020 - February 2021	December	IEH, RNA	CA	.	.	.	1	.	reference	.	.
NP561	November 2020 - February 2021	December	IEH, RNA	CA	.	.	.	1	.	reference	.	.
NP562	November 2020 - February 2021	December	IEH, RNA	OH	.	.	.	1	.	reference	.	.
NP563	November 2020 - February 2021	December	IEH, RNA	OH	.	.	.	1	.	reference	.	.
NP564	November 2020 - February 2021	December	IEH, RNA	OH	.	.	.	1	.	reference	.	.
NP566	November 2020 - February 2021	December	IEH, RNA	CA	.	.	.	1	.	reference	.	.
NP567	November 2020 - February 2021	December	IEH, RNA	GA	.	.	.	1	.	reference	.	.
NP569	November 2020 - February 2021	December	IEH, RNA	CA	.	.	.	1	.	reference	.	.
NP570	November 2020 - February 2021	December	IEH, RNA	CA	.	.	.	1	.	reference	.	.
NP571	November 2020 - February 2021	December	IEH, RNA	CA	.	.	.	1	.	reference	.	.
NP572	November 2020 - February 2021	December	IEH, RNA	CA	.	.	.	1	.	reference	.	.
NP573	November 2020 - February 2021	December	IEH, RNA	CA	2020-12-23	Source 2	Patient 19	3	9	t1355g (L452R)	g38t (S13I) + g456t (W152C)	EPI_ISL_1081170
NP574	November 2020 - February 2021	December	IEH, RNA	WA	.	.	.	1	.	reference	.	.
NP575	November 2020 - February 2021	December	IEH, RNA	WA	.	.	.	1	.	reference	.	.
NP576	November 2020 - February 2021	December	IEH, RNA	WA	.	.	.	1	.	reference	.	.
NP577	November 2020 - February 2021	December	IEH, RNA	WA	.	.	.	1	.	reference	.	.
NP578	November 2020 - February 2021	December	IEH, RNA	WA	.	.	.	1	.	reference	.	.
NP579	November 2020 - February 2021	December	IEH, RNA	WA	.	.	.	1	.	reference	.	.
NP580	November 2020 - February 2021	December	IEH, RNA	WA	.	.	.	1	.	reference	.	.
NP581	November 2020 - February 2021	December	IEH, RNA	WA	.	.	.	1	.	reference	.	.
NP582	November 2020 - February 2021	December	IEH, RNA	WA	.	.	.	1	.	reference	.	.
NP583	November 2020 - February 2021	December	IEH, RNA	WA	.	.	.	1	.	reference	.	.
NP584	November 2020 - February 2021	December	IEH, RNA	WA	.	.	.	1	.	reference	.	.
NP585	November 2020 - February 2021	December	IEH, RNA	CA	.	.	.	1	.	reference	.	.
NP586	November 2020 - February 2021	December	IEH, RNA	CA	.	.	.	1	.	reference	.	.
NP587	November 2020 - February 2021	December	IEH, RNA	CA	.	.	.	1	.	reference	.	.
NP588	November 2020 - February 2021	December	IEH, RNA	CA	.	.	.	1	.	reference	.	.
NP590	November 2020 - February 2021	December	IEH, RNA	CA	.	.	.	1	.	reference	.	.
NP591	November 2020 - February 2021	December	IEH, RNA	CA	.	.	.	1	.	reference	.	.
NP592	November 2020 - February 2021	December	IEH, RNA	WA	.	.	.	1	.	reference	.	.
NP593	November 2020 - February 2021	December	IEH, RNA	WA	.	.	.	1	.	reference	.	.
NP594	November 2020 - February 2021	December	IEH, RNA	CA	.	.	.	1	.	reference	.	.
NP595	November 2020 - February 2021	December	IEH, RNA	NM	.	.	.	1	.	reference	.	.
NP596	November 2020 - February 2021	December	IEH, RNA	CA	.	.	.	1	.	reference	.	.
NP597	November 2020 - February 2021	December	IEH, RNA	CA	.	.	.	1	.	reference	.	.
NP598	November 2020 - February 2021	December	IEH, RNA	NM	.	.	.	1	.	reference	.	.
NP600	November 2020 - February 2021	December	IEH, RNA	WA	.	.	.	1	.	reference	.	.
NP601	November 2020 - February 2021	December	IEH, RNA	WA	.	.	.	1	.	reference	.	.
NP602	November 2020 - February 2021	December	IEH, RNA	WA	.	.	.	1	.	reference	.	.
NP603	November 2020 - February 2021	December	IEH, RNA	WA	.	.	.	1	.	reference	.	.
NP604	November 2020 - February 2021	December	IEH, RNA	WA	.	.	.	1	.	reference	.	.
NP606	November 2020 - February 2021	December	IEH, RNA	WA	.	.	.	1	.	reference	.	.
NP608	November 2020 - February 2021	December	IEH, RNA	WA	.	.	.	1	.	reference	.	.
NP609	November 2020 - February 2021	December	IEH, RNA	WA	.	.	.	1	.	reference	.	.
NP610	November 2020 - February 2021	December	IEH, RNA	WA	.	.	.	1	.	reference	.	.
NP611	November 2020 - February 2021	December	IEH, RNA	WA	.	.	.	1	.	reference	.	.
NP612	November 2020 - February 2021	December	IEH, RNA	nd	.	.	.	1	.	reference	.	.
NP613	November 2020 - February 2021	December	IEH, RNA	CA	.	.	.	1	.	reference	.	.
NP614	November 2020 - February 2021	December	IEH, RNA	WA	2020-12-19	Source 8	Patient 18	4	9	t1355g (L452R) + t1593c	g38t (S13I) + g456t (W152C)	.
NP615	November 2020 - February 2021	December	IEH, RNA	nd	.	.	.	1	.	reference	.	.
NP616	November 2020 - February 2021	December	IEH, RNA	nd	.	.	.	1	.	reference	.	.
NP617	November 2020 - February 2021	December	IEH, RNA	WA	2021-12-19	Source 8	Patient 53	4	9	t1355g (L452R) + t1593c	g38t (S13I) + g456t (W152C)	EPI_ISL_1081332
NP619	November 2020 - February 2021	December	IEH, RNA	MN	.	.	.	1	.	reference	.	.
NP620	November 2020 - February 2021	December	IEH, RNA	MN	.	.	.	1	.	reference	.	.
NP621	November 2020 - February 2021	December	IEH, RNA	MN	.	.	.	1	.	reference	.	.
NP622	November 2020 - February 2021	December	IEH, RNA	MN	.	.	.	1	.	reference	.	.
NP623	November 2020 - February 2021	December	IEH, RNA	MN	.	.	.	1	.	reference	.	.
NP624	November 2020 - February 2021	December	IEH, RNA	MN	2020-11-12	Source 1	Patient 13	5	1	g1445t (G482V)	reference	.
NP625	November 2020 - February 2021	December	IEH, RNA	MN	.	.	.	1	.	reference	.	.
NP626	November 2020 - February 2021	December	IEH, RNA	MN	.	.	.	1	.	reference	.	.
NP627	November 2020 - February 2021	December	IEH, RNA	MN	.	.	.	1	.	reference	.	.
NP628	November 2020 - February 2021	December	IEH, RNA	MN	2020-11-12	Source 1	Patient 14	6	1	g1450a (E484K)	reference	.
NP629	November 2020 - February 2021	December	IEH, RNA	MN	.	.	.	1	.	reference	.	.
NP630	November 2020 - February 2021	December	IEH, RNA	CO	.	.	.	1	.	reference	.	.
NP631	November 2020 - February 2021	December	IEH, RNA	CO	.	.	.	1	.	reference	.	.
NP632	November 2020 - February 2021	December	IEH, RNA	CO	.	.	.	1	.	reference	.	.
NP633	November 2020 - February 2021	December	IEH, RNA	nd	.	.	.	1	.	reference	.	.
NP636	November 2020 - February 2021	December	IEH, RNA	nd	.	.	.	1	.	reference	.	.
NP637	November 2020 - February 2021	December	IEH, RNA	CA	.	.	.	1	.	reference	.	.
NP638	November 2020 - February 2021	December	IEH, RNA	WA	.	.	.	1	.	reference	.	.
NP640	November 2020 - February 2021	December	IEH, RNA	WA	.	.	.	1	.	reference	.	.
NP641	November 2020 - February 2021	December	IEH, RNA	NM	.	.	.	1	.	reference	.	.
NP643	November 2020 - February 2021	December	IEH, RNA	WA	2020-12-26	Source 13	Patient 20	16	1	c1626t	reference	.
NP644	November 2020 - February 2021	December	IEH, RNA	WA	.	.	.	1	.	reference	.	.
NP646	November 2020 - February 2021	December	IEH, RNA	WA	.	.	.	1	.	reference	.	.
NP647	November 2020 - February 2021	December	IEH, RNA	WA	.	.	.	1	.	reference	.	.
NP648	November 2020 - February 2021	December	IEH, RNA	CA	2020-12-29	Source 3	Patient 22	9	1	a1290g	reference	.
NP649	November 2020 - February 2021	December	IEH, RNA	CA	.	.	.	1	.	reference	.	.
NP650	November 2020 - February 2021	December	IEH, RNA	CA	.	.	.	1	.	reference	.	.
NP651	November 2020 - February 2021	December	IEH, RNA	CA	.	.	.	1	.	reference	.	.
NP652	November 2020 - February 2021	December	IEH, RNA	CA	.	.	.	1	.	reference	.	.
NP653	November 2020 - February 2021	December	IEH, RNA	WA	.	.	.	1	.	reference	.	.
NP654	November 2020 - February 2021	December	IEH, RNA	WA	.	.	.	1	.	reference	.	.
NP655	November 2020 - February 2021	December	IEH, RNA	WA	.	.	.	1	.	reference	.	.
NP656	November 2020 - February 2021	December	IEH, RNA	WA	.	.	.	1	.	reference	.	.
NP657	November 2020 - February 2021	December	IEH, RNA	MN	.	.	.	1	.	reference	.	.
NP658	November 2020 - February 2021	December	IEH, RNA	CA	.	.	.	1	.	reference	.	.
NP659	November 2020 - February 2021	December	IEH, RNA	WA	2020-12-27	Source 13	Patient 21	6	12	g1450a (E484K)	t276a (P92L)	.
NP662	November 2020 - February 2021	January	IEH, RNA	MN	.	.	.	1	.	reference	.	.
NP665	November 2020 - February 2021	January	IEH, RNA	CA	.	.	.	1	.	reference	.	.
NP666	November 2020 - February 2021	January	IEH, RNA	NM	.	.	.	1	.	reference	.	.
NP668	November 2020 - February 2021	January	IEH, RNA	CA	.	.	.	1	.	reference	.	.
NP669	November 2020 - February 2021	January	IEH, RNA	nd	.	.	.	10	1	t1458c	reference	.
NP670	November 2020 - February 2021	January	IEH, RNA	nd	.	.	.	1	.	reference	.	.
NP671	November 2020 - February 2021	December	IEH, RNA	WA	.	.	.	1	.	reference	.	.
NP673	November 2020 - February 2021	December	IEH, RNA	CA	.	.	.	1	.	reference	.	.
NP674	November 2020 - February 2021	December	IEH, RNA	GA	.	.	.	1	.	reference	.	.
NP675	November 2020 - February 2021	December	IEH, RNA	TX	.	.	.	1	.	reference	.	.
NP677	November 2020 - February 2021	January	IEH, RNA	nd	.	.	.	1	.	reference	.	.
NP679	November 2020 - February 2021	January	IEH, RNA	GA	.	.	.	1	.	reference	.	.
NP680	November 2020 - February 2021	January	IEH, RNA	GA	.	.	.	1	.	reference	.	.
NP681	November 2020 - February 2021	January	IEH, RNA	GA	.	.	.	1	.	reference	.	.
NP682	November 2020 - February 2021	January	IEH, RNA	CA	2021-01-06	Source 3	Patient 23	13	9	t1355g (L452R) + c1626t	g38t (S13I) + g456t (W152C)	.
NP684	November 2020 - February 2021	January	IEH, RNA	CA	.	.	.	1	.	reference	.	.
NP688	November 2020 - February 2021	January	IEH, RNA	SC	.	.	.	1	.	reference	.	.
NP689	November 2020 - February 2021	January	IEH, RNA	CA	.	.	.	1	.	reference	.	.
NP690	November 2020 - February 2021	January	IEH, RNA	OR	.	.	.	1	.	reference	.	.
NP692	November 2020 - February 2021	January	IEH, RNA	WA	.	.	.	1	.	reference	.	.
NP693	November 2020 - February 2021	January	IEH, RNA	CO	2021-01-09	Source 7	Patient 24	15	1	t1770c	reference	.
NP694	November 2020 - February 2021	January	IEH, RNA	AZ	2021-01-09	Source 6	Patient 25	14	1	t1356g	reference	.
NP695	November 2020 - February 2021	January	IEH, RNA	CA	.	.	.	1	.	reference	.	.
NP696	November 2020 - February 2021	January	IEH, RNA	CA	.	.	.	1	.	reference	.	.
NP698	November 2020 - February 2021	January	IEH, RNA	GA	.	.	.	1	.	reference	.	.
NP699	November 2020 - February 2021	January	IEH, RNA	WA	2021-01-09	Source 14	Patient 26	3	9	t1355g (L452R)	g38t (S13I) + g456t (W152C)	.
NP700	November 2020 - February 2021	January	IEH, RNA	WA	2021-01-11	Source 12	Patient 27	3	9	t1355g (L452R)	g38t (S13I) + g456t (W152C)	.
NP701	November 2020 - February 2021	January	IEH, RNA	MN	.	.	.	1	.	reference	.	.
NP703	November 2020 - February 2021	January	IEH, RNA	CA	2021-01-12	Source 4	Patient 29	3	9	t1355g (L452R)	g38t (S13I) + g456t (W152C)	.
NP704	November 2020 - February 2021	January	IEH, RNA	CA	2021-01-12	Source 5	Patient 30	3	10	t1355g (L452R)	g38t (S13I) + g456t (W152C) + delLGVY141-144	.
NP705	November 2020 - February 2021	January	IEH, RNA	CA	2021-01-12	Source 5	Patient 31	3	1	t1355g (L452R)	reference	EPI_ISL_1081337
NP706	November 2020 - February 2021	January	IEH, RNA	CA	2021-01-12	Source 5	Patient 32	3	10	t1355g (L452R)	g38t (S13I) + g456t (W152C) + delLGVY141-144	EPI_ISL_1081339
NP707	November 2020 - February 2021	January	IEH, RNA	CA	2021-01-12	Source 5	Patient 28	3	1	t1355g (L452R)	reference	EPI_ISL_1081341
NP708	November 2020 - February 2021	January	IEH, RNA	SC	.	.	.	1	.	reference	.	.
NP709	November 2020 - February 2021	January	IEH, RNA	GA	.	.	.	1	.	reference	.	.
NP710	November 2020 - February 2021	January	IEH, RNA	nd	.	.	.	1	.	reference	.	.
NP711	November 2020 - February 2021	January	IEH, RNA	GA	.	.	.	1	.	reference	.	.
NP714	November 2020 - February 2021	January	IEH, RNA	WA	.	.	.	1	.	reference	.	.
NP715	November 2020 - February 2021	January	IEH, RNA	WA	2021-01-13	Source 9	Patient 33	19	1	c1709t (A570V)	reference	.
NP716	November 2020 - February 2021	January	IEH, RNA	WA	2021-01-13	Source 9	Patient 34	19	.	c1709t (A570V)	.	.
NP717	November 2020 - February 2021	January	IEH, RNA	WA	.	.	.	1	.	reference	.	.
NP718	November 2020 - February 2021	January	IEH, RNA	GA	.	.	.	1	.	reference	.	.
NP719	November 2020 - February 2021	January	IEH, RNA	VA	.	.	.	1	.	reference	.	.
NP720	November 2020 - February 2021	January	IEH, RNA	VA	.	.	.	1	.	reference	.	.
NP721	November 2020 - February 2021	January	IEH, RNA	CO	.	.	.	1	.	reference	.	.
NP722	November 2020 - February 2021	January	IEH, RNA	CA	2021-01-22	Source 4	Patient 35	17	1	t1355g (L452R) + c1715t (T572I)	reference	.
NP723	November 2020 - February 2021	January	IEH, RNA	CA	2021-01-22	Source 4	Patient 36	17	1	t1355g (L452R) + c1715t (T572I)	reference	EPI_ISL_1081346
NP724	November 2020 - February 2021	January	IEH, RNA	CA	2021-01-22	Source 4	Patient 37	18	1	c1433a(T478K)	reference	.
NP725	November 2020 - February 2021	January	IEH, RNA	CA	2021-01-22	Source 4	Patient 38	18	.	c1433a(T478K)	.	.
NP726	November 2020 - February 2021	January	IEH, RNA	CA	2021-01-22	Source 4	Patient 39	18	1	c1433a(T478K)	reference	.
NP727	November 2020 - February 2021	January	IEH, RNA	CA	2021-01-22	Source 4	Patient 40	18	1	c1433a(T478K)	reference	.
NP728	November 2020 - February 2021	January	IEH, RNA	CA	2021-01-22	Source 4	Patient 40	18	1	c1433a(T478K)	reference	.
NP729	November 2020 - February 2021	January	IEH, RNA	CA	.	.	.	1	.	reference	.	.
NP730	November 2020 - February 2021	January	IEH, RNA	AZ	.	.	.	1	.	reference	.	.
NP731	November 2020 - February 2021	January	IEH, RNA	CA	2021-01-23	Source 4	Patient 41	3	11	t1355g (L452R)	g38t (S13I) + g456t (W152C) + c76t (P26S)	EPI_ISL_1081347
NP732	November 2020 - February 2021	January	IEH, RNA	CA	2021-01-25	Source 4	Patient 43	3	11	t1355g (L452R)	g38t (S13I) + g456t (W152C) + c76t (P26S)	.
NP733	November 2020 - February 2021	January	IEH, RNA	GA	.	.	.	1	.	reference	.	.
NP734	November 2020 - February 2021	January	IEH, RNA	CA	2021-01-23	Source 10	Patient 42	18	1	c1433a(T478K)	reference	.
NP735	November 2020 - February 2021	January	IEH, RNA	GA	.	.	.	1	.	reference	.	.
NP736	November 2020 - February 2021	January	IEH, RNA	GA	.	.	.	1	.	reference	.	.
NP737	November 2020 - February 2021	January	IEH, RNA	MN	.	.	.	1	.	reference	.	.
NP738	November 2020 - February 2021	January	IEH, RNA	VA	.	.	.	1	.	reference	.	.
NP739	November 2020 - February 2021	January	IEH, RNA	VA	.	.	.	1	.	reference	.	.
NP740	November 2020 - February 2021	January	IEH, RNA	CA	2021-01-27	Source 4	Patient 43	3	9	t1355g (L452R)	g38t (S13I) + g456t (W152C)	.
NP741	November 2020 - February 2021	November	IEH, RNA	MN	2020-11-01	Source 20	Patient 6	6	.	g1450a(E484K)	.	.
NP742	November 2020 - February 2021	November	IEH, RNA	GA	2020-11-01	Source 21	Patient 7	20	.	g1365t (L455F)	.	.
NP743	November 2020 - February 2021	November	IEH, RNA	WA	2020-11-01	Source 9	Patient 8	22	.	t148c (S494P)	.	.
NP744	November 2020 - February 2021	November	IEH, RNA	MN	2020-11-01	Source 20	Patient 9	21	.	t1338g	.	.
NP745	November 2020 - February 2021	November	IEH, RNA	CO	2020-11-01	Source 7	Patient 10	23	.	c1409a (T470N)	.	.
NP746	November 2020 - February 2021	November	IEH, RNA	MN	2020-11-01	Source 20	Patient 11	6	.	g1450a(E484K)	.	.
NP747	November 2020 - February 2021	November	IEH, RNA	CO	2020-11-01	Source 7	Patient 12	24	.	g1696a (G566S)	.	.
NP748	September-October 2020	October	IEH, RNA	CA	2020-10-01	Source 4	Patient 3	25	.	c1497t	.	.
NP749	September-October 2020	October	IEH, RNA	PA	2020-10-01	Source 23	Patient 4	6	.	g1450a(E484K)	.	.
NP750	September-October 2020	October	IEH, RNA	CA	2020-10-01	Source 10	Patient 5	25	.	c1497t	.	.
NP751	November 2020 - February 2021	January	IEH, RNA	CA	2021-01-29	Source 17	Patient 47	3	.	t1355g (L452R)	.	.
NP752	November 2020 - February 2021	January	IEH, RNA	CA	2021-01-28	Source 4	Patient 44	26	.	t1355g (L452R) + c1416t	.	.
NP753	November 2020 - February 2021	January	IEH, RNA	NC	2021-01-28	Source 16	Patient 45	3	.	t1355g (L452R)	.	.
NP754	November 2020 - February 2021	January	IEH, RNA	CA	2021-01-28	Source 16	Patient 46	3	.	t1355g (L452R)	.	.
NP755	November 2020 - February 2021	January	IEH, RNA	NM	2021-01-29	Source 18	Patient 48	28	.	c1524t	.	.
NP756	November 2020 - February 2021	January	IEH, RNA	CA	2021-01-29	Source 10	Patient 49	27	.	c1433a(T478K) + 1686 C/T	.	.
NP757	November 2020 - February 2021	February	IEH, RNA	CA	2021-02-02	Source 4	Patient 50	12	.	c1425t	.	.
NP758	November 2020 - February 2021	February	IEH, RNA	NM	2021-02-04	Source 18	Patient 51	28	.	c1524t	.	.
NP759	November 2020 - February 2021	February	IEH, RNA	CA	2021-02-06	Source 19	Patient 52	18	.	c1433a(T478K)	.	.
NP760	November 2020 - February 2021	February	IEH, RNA	CA	2021-02-06	Source 19	Patient 52	18	.	c1433a(T478K)	.	.
NP761	November 2020 - February 2021	November	IEH, RNA	MN	.	.	.	1	.	reference	.	.
NP762	November 2020 - February 2021	November	IEH, RNA	MN	.	.	.	1	.	reference	.	.
NP763	November 2020 - February 2021	November	IEH, RNA	MN	.	.	.	1	.	reference	.	.
NP764	November 2020 - February 2021	November	IEH, RNA	MN	.	.	.	1	.	reference	.	.
NP765	November 2020 - February 2021	November	IEH, RNA	MN	.	.	.	1	.	reference	.	.
NP766	November 2020 - February 2021	November	IEH, RNA	MN	.	.	.	1	.	reference	.	.
NP767	November 2020 - February 2021	November	IEH, RNA	MN	.	.	.	1	.	reference	.	.
NP768	November 2020 - February 2021	November	IEH, RNA	MN	.	.	.	1	.	reference	.	.
NP769	November 2020 - February 2021	November	IEH, RNA	MN	.	.	.	1	.	reference	.	.
NP770	November 2020 - February 2021	November	IEH, RNA	MN	.	.	.	1	.	reference	.	.
NP771	November 2020 - February 2021	November	IEH, RNA	MN	.	.	.	1	.	reference	.	.
NP772	November 2020 - February 2021	November	IEH, RNA	MN	.	.	.	1	.	reference	.	.
NP773	November 2020 - February 2021	November	IEH, RNA	MN	.	.	.	1	.	reference	.	.
NP774	November 2020 - February 2021	November	IEH, RNA	MN	.	.	.	1	.	reference	.	.
NP775	November 2020 - February 2021	November	IEH, RNA	MN	.	.	.	1	.	reference	.	.
NP776	November 2020 - February 2021	November	IEH, RNA	MN	.	.	.	1	.	reference	.	.
NP777	November 2020 - February 2021	November	IEH, RNA	MN	.	.	.	1	.	reference	.	.
NP778	November 2020 - February 2021	November	IEH, RNA	CO	.	.	.	1	.	reference	.	.
NP779	November 2020 - February 2021	November	IEH, RNA	CA	.	.	.	1	.	reference	.	.
NP780	November 2020 - February 2021	November	IEH, RNA	MN	.	.	.	1	.	reference	.	.
NP781	November 2020 - February 2021	November	IEH, RNA	MN	.	.	.	1	.	reference	.	.
NP782	November 2020 - February 2021	November	IEH, RNA	MN	.	.	.	1	.	reference	.	.
NP783	November 2020 - February 2021	November	IEH, RNA	MN	.	.	.	1	.	reference	.	.
NP784	November 2020 - February 2021	November	IEH, RNA	MN	.	.	.	1	.	reference	.	.
NP785	November 2020 - February 2021	November	IEH, RNA	CA	.	.	.	1	.	reference	.	.
NP786	November 2020 - February 2021	November	IEH, RNA	MN	.	.	.	1	.	reference	.	.
NP787	November 2020 - February 2021	November	IEH, RNA	CO	.	.	.	1	.	reference	.	.
NP788	November 2020 - February 2021	November	IEH, RNA	MN	.	.	.	1	.	reference	.	.
NP789	November 2020 - February 2021	November	IEH, RNA	MN	.	.	.	1	.	reference	.	.
NP790	November 2020 - February 2021	November	IEH, RNA	TX	.	.	.	1	.	reference	.	.
NP791	November 2020 - February 2021	November	IEH, RNA	MN	.	.	.	1	.	reference	.	.
NP792	November 2020 - February 2021	November	IEH, RNA	MN	.	.	.	1	.	reference	.	.
NP793	November 2020 - February 2021	November	IEH, RNA	MN	.	.	.	1	.	reference	.	.
NP794	November 2020 - February 2021	November	IEH, RNA	MN	.	.	.	1	.	reference	.	.
NP795	November 2020 - February 2021	November	IEH, RNA	MN	.	.	.	1	.	reference	.	.
NP796	November 2020 - February 2021	November	IEH, RNA	MN	.	.	.	1	.	reference	.	.
NP797	November 2020 - February 2021	November	IEH, RNA	MN	.	.	.	1	.	reference	.	.
NP798	November 2020 - February 2021	November	IEH, RNA	MN	.	.	.	1	.	reference	.	.
NP799	November 2020 - February 2021	November	IEH, RNA	MN	.	.	.	1	.	reference	.	.
NP800	November 2020 - February 2021	November	IEH, RNA	WA	.	.	.	1	.	reference	.	.
NP801	November 2020 - February 2021	November	IEH, RNA	MN	.	.	.	1	.	reference	.	.
NP802	November 2020 - February 2021	November	IEH, RNA	MN	.	.	.	1	.	reference	.	.
NP803	November 2020 - February 2021	November	IEH, RNA	MN	.	.	.	1	.	reference	.	.
NP804	November 2020 - February 2021	November	IEH, RNA	CA	.	.	.	1	.	reference	.	.
NP805	November 2020 - February 2021	November	IEH, RNA	ND	.	.	.	1	.	reference	.	.
NP806	November 2020 - February 2021	November	IEH, RNA	MN	.	.	.	1	.	reference	.	.
NP807	November 2020 - February 2021	November	IEH, RNA	MN	.	.	.	1	.	reference	.	.
NP808	November 2020 - February 2021	November	IEH, RNA	MN	.	.	.	1	.	reference	.	.
NP809	November 2020 - February 2021	November	IEH, RNA	MN	.	.	.	1	.	reference	.	.
NP810	November 2020 - February 2021	November	IEH, RNA	MN	.	.	.	1	.	reference	.	.
NP811	November 2020 - February 2021	November	IEH, RNA	MN	.	.	.	1	.	reference	.	.
NP812	November 2020 - February 2021	November	IEH, RNA	MN	.	.	.	1	.	reference	.	.
NP813	November 2020 - February 2021	November	IEH, RNA	MN	.	.	.	1	.	reference	.	.
NP814	November 2020 - February 2021	November	IEH, RNA	MN	.	.	.	1	.	reference	.	.
NP815	November 2020 - February 2021	November	IEH, RNA	MN	.	.	.	1	.	reference	.	.
NP816	November 2020 - February 2021	November	IEH, RNA	MN	.	.	.	1	.	reference	.	.
NP817	November 2020 - February 2021	November	IEH, RNA	CA	.	.	.	1	.	reference	.	.
NP818	November 2020 - February 2021	November	IEH, RNA	MN	.	.	.	1	.	reference	.	.
NP819	November 2020 - February 2021	November	IEH, RNA	MN	.	.	.	1	.	reference	.	.
NP820	November 2020 - February 2021	November	IEH, RNA	MN	.	.	.	1	.	reference	.	.
NP821	November 2020 - February 2021	November	IEH, RNA	MN	.	.	.	1	.	reference	.	.
NP822	November 2020 - February 2021	November	IEH, RNA	MN	.	.	.	1	.	reference	.	.
NP823	November 2020 - February 2021	November	IEH, RNA	MN	.	.	.	1	.	reference	.	.
NP824	November 2020 - February 2021	November	IEH, RNA	MN	.	.	.	1	.	reference	.	.
NP825	November 2020 - February 2021	November	IEH, RNA	MN	.	.	.	1	.	reference	.	.
NP826	November 2020 - February 2021	November	IEH, RNA	MN	.	.	.	1	.	reference	.	.
NP827	November 2020 - February 2021	November	IEH, RNA	MN	.	.	.	1	.	reference	.	.
NP828	November 2020 - February 2021	November	IEH, RNA	MN	.	.	.	1	.	reference	.	.
NP829	November 2020 - February 2021	November	IEH, RNA	CO	.	.	.	1	.	reference	.	.
NP830	November 2020 - February 2021	November	IEH, RNA	CO	.	.	.	1	.	reference	.	.
NP831	November 2020 - February 2021	November	IEH, RNA	MN	.	.	.	1	.	reference	.	.
NP832	November 2020 - February 2021	November	IEH, RNA	MN	.	.	.	1	.	reference	.	.
NP833	November 2020 - February 2021	November	IEH, RNA	MN	.	.	.	1	.	reference	.	.
NP834	November 2020 - February 2021	November	IEH, RNA	MN	.	.	.	1	.	reference	.	.
NP835	November 2020 - February 2021	November	IEH, RNA	MN	.	.	.	1	.	reference	.	.
NP836	November 2020 - February 2021	November	IEH, RNA	MN	.	.	.	1	.	reference	.	.
NP837	November 2020 - February 2021	November	IEH, RNA	MN	.	.	.	1	.	reference	.	.
NP838	November 2020 - February 2021	November	IEH, RNA	MN	.	.	.	1	.	reference	.	.
NP839	November 2020 - February 2021	November	IEH, RNA	MN	.	.	.	1	.	reference	.	.
NP840	November 2020 - February 2021	November	IEH, RNA	MN	.	.	.	1	.	reference	.	.
NP841	November 2020 - February 2021	November	IEH, RNA	MN	.	.	.	1	.	reference	.	.
NP842	November 2020 - February 2021	November	IEH, RNA	MN	.	.	.	1	.	reference	.	.
NP843	November 2020 - February 2021	November	IEH, RNA	MN	.	.	.	1	.	reference	.	.
NP844	November 2020 - February 2021	November	IEH, RNA	MN	.	.	.	1	.	reference	.	.
NP845	November 2020 - February 2021	November	IEH, RNA	MN	.	.	.	1	.	reference	.	.
NP846	November 2020 - February 2021	November	IEH, RNA	MN	.	.	.	1	.	reference	.	.
NP847	November 2020 - February 2021	November	IEH, RNA	MN	.	.	.	1	.	reference	.	.
NP848	November 2020 - February 2021	November	IEH, RNA	MN	.	.	.	1	.	reference	.	.
NP849	November 2020 - February 2021	November	IEH, RNA	MN	.	.	.	1	.	reference	.	.
NP850	November 2020 - February 2021	November	IEH, RNA	MN	.	.	.	1	.	reference	.	.
NP851	November 2020 - February 2021	November	IEH, RNA	MN	.	.	.	1	.	reference	.	.
NP852	November 2020 - February 2021	November	IEH, RNA	MN	.	.	.	1	.	reference	.	.
NP853	November 2020 - February 2021	November	IEH, RNA	MN	.	.	.	1	.	reference	.	.
NP854	November 2020 - February 2021	November	IEH, RNA	MN	.	.	.	1	.	reference	.	.
NP855	November 2020 - February 2021	November	IEH, RNA	MN	.	.	.	1	.	reference	.	.
NP856	November 2020 - February 2021	November	IEH, RNA	MN	.	.	.	1	.	reference	.	.
NP857	November 2020 - February 2021	November	IEH, RNA	MN	.	.	.	1	.	reference	.	.
NP858	November 2020 - February 2021	November	IEH, RNA	MN	.	.	.	1	.	reference	.	.
NP859	November 2020 - February 2021	November	IEH, RNA	MN	.	.	.	1	.	reference	.	.
NP860	November 2020 - February 2021	November	IEH, RNA	MN	.	.	.	1	.	reference	.	.
NP861	November 2020 - February 2021	November	IEH, RNA	MN	.	.	.	1	.	reference	.	.
NP862	November 2020 - February 2021	November	IEH, RNA	MN	.	.	.	1	.	reference	.	.
NP863	November 2020 - February 2021	November	IEH, RNA	MN	.	.	.	1	.	reference	.	.
NP864	November 2020 - February 2021	November	IEH, RNA	MN	.	.	.	1	.	reference	.	.
NP865	November 2020 - February 2021	November	IEH, RNA	MN	.	.	.	1	.	reference	.	.
NP866	November 2020 - February 2021	November	IEH, RNA	MN	.	.	.	1	.	reference	.	.
NP867	November 2020 - February 2021	November	IEH, RNA	MN	.	.	.	1	.	reference	.	.
NP868	November 2020 - February 2021	November	IEH, RNA	MN	.	.	.	1	.	reference	.	.
NP869	November 2020 - February 2021	November	IEH, RNA	MN	.	.	.	1	.	reference	.	.
NP870	November 2020 - February 2021	November	IEH, RNA	MN	.	.	.	1	.	reference	.	.
NP871	November 2020 - February 2021	November	IEH, RNA	MN	.	.	.	1	.	reference	.	.
NP872	November 2020 - February 2021	November	IEH, RNA	MN	.	.	.	1	.	reference	.	.
NP873	November 2020 - February 2021	November	IEH, RNA	MN	.	.	.	1	.	reference	.	.
NP874	November 2020 - February 2021	November	IEH, RNA	MN	.	.	.	1	.	reference	.	.
NP875	November 2020 - February 2021	November	IEH, RNA	MN	.	.	.	1	.	reference	.	.
NP876	November 2020 - February 2021	November	IEH, RNA	CO	.	.	.	1	.	reference	.	.
NP877	November 2020 - February 2021	November	IEH, RNA	MN	.	.	.	1	.	reference	.	.
NP878	November 2020 - February 2021	November	IEH, RNA	MN	.	.	.	1	.	reference	.	.
NP879	November 2020 - February 2021	November	IEH, RNA	MN	.	.	.	1	.	reference	.	.
NP880	November 2020 - February 2021	November	IEH, RNA	MN	.	.	.	1	.	reference	.	.
NP881	November 2020 - February 2021	November	IEH, RNA	MN	.	.	.	1	.	reference	.	.
NP882	November 2020 - February 2021	November	IEH, RNA	CO	.	.	.	1	.	reference	.	.
NP883	November 2020 - February 2021	November	IEH, RNA	MN	.	.	.	1	.	reference	.	.
NP884	November 2020 - February 2021	November	IEH, RNA	MN	.	.	.	1	.	reference	.	.
NP885	November 2020 - February 2021	November	IEH, RNA	MN	.	.	.	1	.	reference	.	.
NP886	November 2020 - February 2021	November	IEH, RNA	MN	.	.	.	1	.	reference	.	.
NP887	November 2020 - February 2021	November	IEH, RNA	nd	.	.	.	1	.	reference	.	.
NP888	November 2020 - February 2021	November	IEH, RNA	MN	.	.	.	1	.	reference	.	.
NP889	November 2020 - February 2021	November	IEH, RNA	MN	.	.	.	1	.	reference	.	.
NP890	November 2020 - February 2021	November	IEH, RNA	MN	.	.	.	1	.	reference	.	.
NP891	November 2020 - February 2021	November	IEH, RNA	WA	.	.	.	1	.	reference	.	.
NP892	November 2020 - February 2021	November	IEH, RNA	MN	.	.	.	1	.	reference	.	.
NP893	November 2020 - February 2021	November	IEH, RNA	MN	.	.	.	1	.	reference	.	.
NP894	November 2020 - February 2021	November	IEH, RNA	MN	.	.	.	1	.	reference	.	.
NP895	November 2020 - February 2021	November	IEH, RNA	MN	.	.	.	1	.	reference	.	.
NP896	November 2020 - February 2021	November	IEH, RNA	CO	.	.	.	1	.	reference	.	.
NP897	November 2020 - February 2021	November	IEH, RNA	MN	.	.	.	1	.	reference	.	.
NP898	November 2020 - February 2021	November	IEH, RNA	MN	.	.	.	1	.	reference	.	.
NP899	November 2020 - February 2021	November	IEH, RNA	MN	.	.	.	1	.	reference	.	.
NP900	November 2020 - February 2021	November	IEH, RNA	MN	.	.	.	1	.	reference	.	.
NP901	November 2020 - February 2021	November	IEH, RNA	MN	.	.	.	1	.	reference	.	.
NP902	November 2020 - February 2021	November	IEH, RNA	MN	.	.	.	1	.	reference	.	.
NP903	November 2020 - February 2021	November	IEH, RNA	nd	.	.	.	1	.	reference	.	.
NP904	November 2020 - February 2021	November	IEH, RNA	nd	.	.	.	1	.	reference	.	.
NP905	November 2020 - February 2021	November	IEH, RNA	MN	.	.	.	1	.	reference	.	.
NP906	November 2020 - February 2021	November	IEH, RNA	MN	.	.	.	1	.	reference	.	.
NP907	November 2020 - February 2021	November	IEH, RNA	MN	.	.	.	1	.	reference	.	.
NP908	November 2020 - February 2021	November	IEH, RNA	MN	.	.	.	1	.	reference	.	.
NP909	November 2020 - February 2021	November	IEH, RNA	MN	.	.	.	1	.	reference	.	.
NP910	November 2020 - February 2021	November	IEH, RNA	MN	.	.	.	1	.	reference	.	.
NP911	November 2020 - February 2021	November	IEH, RNA	MN	.	.	.	1	.	reference	.	.
NP912	November 2020 - February 2021	November	IEH, RNA	MN	.	.	.	1	.	reference	.	.
NP913	November 2020 - February 2021	November	IEH, RNA	CA	.	.	.	1	.	reference	.	.
NP914	November 2020 - February 2021	November	IEH, RNA	MN	.	.	.	1	.	reference	.	.
NP915	November 2020 - February 2021	November	IEH, RNA	MN	.	.	.	1	.	reference	.	.
NP916	November 2020 - February 2021	November	IEH, RNA	CO	.	.	.	1	.	reference	.	.
NP917	November 2020 - February 2021	November	IEH, RNA	MN	.	.	.	1	.	reference	.	.
NP918	November 2020 - February 2021	November	IEH, RNA	MN	.	.	.	1	.	reference	.	.
NP919	November 2020 - February 2021	November	IEH, RNA	CA	.	.	.	1	.	reference	.	.
NP920	November 2020 - February 2021	November	IEH, RNA	CA	.	.	.	1	.	reference	.	.
NP921	November 2020 - February 2021	November	IEH, RNA	MN	.	.	.	1	.	reference	.	.
NP922	November 2020 - February 2021	November	IEH, RNA	MN	.	.	.	1	.	reference	.	.
NP923	November 2020 - February 2021	November	IEH, RNA	MN	.	.	.	1	.	reference	.	.
NP924	November 2020 - February 2021	November	IEH, RNA	MN	.	.	.	1	.	reference	.	.
NP925	November 2020 - February 2021	November	IEH, RNA	MN	.	.	.	1	.	reference	.	.
NP926	November 2020 - February 2021	November	IEH, RNA	MN	.	.	.	1	.	reference	.	.
NP927	November 2020 - February 2021	November	IEH, RNA	MN	.	.	.	1	.	reference	.	.
NP928	November 2020 - February 2021	November	IEH, RNA	WA	.	.	.	1	.	reference	.	.
NP929	November 2020 - February 2021	November	IEH, RNA	MN	.	.	.	1	.	reference	.	.
NP930	November 2020 - February 2021	November	IEH, RNA	MN	.	.	.	1	.	reference	.	.
NP931	November 2020 - February 2021	November	IEH, RNA	MN	.	.	.	1	.	reference	.	.
NP932	November 2020 - February 2021	November	IEH, RNA	CO	.	.	.	1	.	reference	.	.
NP933	November 2020 - February 2021	November	IEH, RNA	MN	.	.	.	1	.	reference	.	.
NP934	November 2020 - February 2021	November	IEH, RNA	MN	.	.	.	1	.	reference	.	.
NP935	November 2020 - February 2021	November	IEH, RNA	MN	.	.	.	1	.	reference	.	.
NP936	November 2020 - February 2021	November	IEH, RNA	nd	.	.	.	1	.	reference	.	.
NP937	November 2020 - February 2021	November	IEH, RNA	MN	.	.	.	1	.	reference	.	.
NP938	November 2020 - February 2021	November	IEH, RNA	MN	.	.	.	1	.	reference	.	.
NP939	November 2020 - February 2021	November	IEH, RNA	MN	.	.	.	1	.	reference	.	.
NP940	November 2020 - February 2021	November	IEH, RNA	CA	.	.	.	1	.	reference	.	.
NP941	November 2020 - February 2021	November	IEH, RNA	MN	.	.	.	1	.	reference	.	.
NP942	November 2020 - February 2021	November	IEH, RNA	MN	.	.	.	1	.	reference	.	.
NP943	November 2020 - February 2021	November	IEH, RNA	MN	.	.	.	1	.	reference	.	.
NP944	November 2020 - February 2021	November	IEH, RNA	MN	.	.	.	1	.	reference	.	.
NP945	November 2020 - February 2021	November	IEH, RNA	MN	.	.	.	1	.	reference	.	.
NP946	November 2020 - February 2021	November	IEH, RNA	MN	.	.	.	1	.	reference	.	.
NP947	November 2020 - February 2021	November	IEH, RNA	MN	.	.	.	1	.	reference	.	.
NP948	November 2020 - February 2021	November	IEH, RNA	MN	.	.	.	1	.	reference	.	.
NP949	November 2020 - February 2021	November	IEH, RNA	MN	.	.	.	1	.	reference	.	.
NP950	November 2020 - February 2021	November	IEH, RNA	nd	.	.	.	1	.	reference	.	.
NP951	November 2020 - February 2021	November	IEH, RNA	MN	.	.	.	1	.	reference	.	.
NP952	November 2020 - February 2021	November	IEH, RNA	MN	.	.	.	1	.	reference	.	.
NP953	November 2020 - February 2021	November	IEH, RNA	MN	.	.	.	1	.	reference	.	.
NP954	November 2020 - February 2021	November	IEH, RNA	MN	.	.	.	1	.	reference	.	.
NP955	November 2020 - February 2021	November	IEH, RNA	MN	.	.	.	1	.	reference	.	.
NP956	November 2020 - February 2021	November	IEH, RNA	nd	.	.	.	1	.	reference	.	.
NP957	November 2020 - February 2021	November	IEH, RNA	nd	.	.	.	1	.	reference	.	.
NP958	November 2020 - February 2021	November	IEH, RNA	MN	.	.	.	1	.	reference	.	.
NP959	November 2020 - February 2021	November	IEH, RNA	MN	.	.	.	1	.	reference	.	.
NP960	November 2020 - February 2021	November	IEH, RNA	CO	.	.	.	1	.	reference	.	.
NP961	November 2020 - February 2021	November	IEH, RNA	MN	.	.	.	1	.	reference	.	.
NP962	November 2020 - February 2021	November	IEH, RNA	MN	.	.	.	1	.	reference	.	.
NP963	November 2020 - February 2021	November	IEH, RNA	CO	.	.	.	1	.	reference	.	.
NP964	November 2020 - February 2021	November	IEH, RNA	MN	.	.	.	1	.	reference	.	.
NP965	November 2020 - February 2021	November	IEH, RNA	MN	.	.	.	1	.	reference	.	.
NP966	November 2020 - February 2021	November	IEH, RNA	TX	.	.	.	1	.	reference	.	.
NP967	November 2020 - February 2021	November	IEH, RNA	MN	.	.	.	1	.	reference	.	.
NP968	November 2020 - February 2021	November	IEH, RNA	CO	.	.	.	1	.	reference	.	.
NP969	November 2020 - February 2021	November	IEH, RNA	nd	.	.	.	1	.	reference	.	.
NP970	September-October 2020	October	IEH, RNA	CO	.	.	.	1	.	reference	.	.
NP971	September-October 2020	October	IEH, RNA	MN	.	.	.	1	.	reference	.	.
NP972	September-October 2020	October	IEH, RNA	MN	.	.	.	1	.	reference	.	.
NP973	September-October 2020	October	IEH, RNA	MN	.	.	.	1	.	reference	.	.
NP974	September-October 2020	October	IEH, RNA	CA	.	.	.	1	.	reference	.	.
NP975	September-October 2020	October	IEH, RNA	MN	.	.	.	1	.	reference	.	.
NP976	September-October 2020	October	IEH, RNA	MN	.	.	.	1	.	reference	.	.
NP977	September-October 2020	October	IEH, RNA	CA	.	.	.	1	.	reference	.	.
NP978	September-October 2020	October	IEH, RNA	MN	.	.	.	1	.	reference	.	.
NP979	September-October 2020	October	IEH, RNA	MN	.	.	.	1	.	reference	.	.
NP980	September-October 2020	October	IEH, RNA	MN	.	.	.	1	.	reference	.	.
NP981	September-October 2020	October	IEH, RNA	MN	.	.	.	1	.	reference	.	.
NP982	September-October 2020	October	IEH, RNA	CO	.	.	.	1	.	reference	.	.
NP983	September-October 2020	October	IEH, RNA	MN	.	.	.	1	.	reference	.	.
NP984	September-October 2020	October	IEH, RNA	MN	.	.	.	1	.	reference	.	.
NP985	September-October 2020	October	IEH, RNA	MN	.	.	.	1	.	reference	.	.
NP986	September-October 2020	October	IEH, RNA	MN	.	.	.	1	.	reference	.	.
NP987	September-October 2020	October	IEH, RNA	MN	.	.	.	1	.	reference	.	.
NP988	September-October 2020	October	IEH, RNA	MN	.	.	.	1	.	reference	.	.
NP989	September-October 2020	October	IEH, RNA	MN	.	.	.	1	.	reference	.	.
NP990	September-October 2020	October	IEH, RNA	MN	.	.	.	1	.	reference	.	.
NP991	September-October 2020	October	IEH, RNA	MN	.	.	.	1	.	reference	.	.
NP992	September-October 2020	October	IEH, RNA	MN	.	.	.	1	.	reference	.	.
NP993	September-October 2020	October	IEH, RNA	MN	.	.	.	1	.	reference	.	.
NP994	September-October 2020	October	IEH, RNA	MN	.	.	.	1	.	reference	.	.
NP995	September-October 2020	October	IEH, RNA	MN	.	.	.	1	.	reference	.	.
NP996	September-October 2020	October	IEH, RNA	MN	.	.	.	1	.	reference	.	.
NP997	September-October 2020	October	IEH, RNA	CO	.	.	.	1	.	reference	.	.
NP998	September-October 2020	October	IEH, RNA	CO	.	.	.	1	.	reference	.	.
NP999	September-October 2020	October	IEH, RNA	CA	.	.	.	1	.	reference	.	.
