# Supplementary material for: Acquisition of the L452R Mutation in the ACE2-Binding Interface of Spike Protein Triggers Recent Massive Expansion of SARS-CoV-2 Variants
Source: J Clin Microbiol. 2021 Oct 19;59(11):e00921-21. doi: 10.1128/JCM.00921-21 (PMC8525575; doi:10.1128/JCM.00921-21)
Supplement: Supplemental file 3 — Table S3. Download JCM.00921-21-s0003.xlsx, XLSX file, 0.01 MB [file jcm.00921-21-s0003.xlsx]

## Sheet: Sheet1
Full name	AA at 452 in spike	Country	State (USA)	CAL clade	Accession code	Date collected/submitted	Comment
NC_045512.2 Severe acute respiratory syndrome coronavirus 2 isolate Wuhan-Hu-1	L	China			NC_045512.2	2020-01-17
hCoV-19/USA/CA-ALSR-3324/2020|EPI_ISL_635964|2020-09-19	L	USA	CA	20A	EPI_ISL_635964	2020-09-19
hCoV-19/USA/CA-ALSR-3650/2020|EPI_ISL_636127|2020-09-28	L	USA	CA	20A	EPI_ISL_636127	2020-09-28
hCoV-19/USA/CA-ALSR-3713/2020|EPI_ISL_636160|2020-09-28	L	USA	CA	20A	EPI_ISL_636160	2020-09-28
hCoV-19/USA/CA-ALSR-4315/2020|EPI_ISL_648964|2020-09-22	L	USA	CA	20A	EPI_ISL_648964	2020-09-22
hCoV-19/England/ALDP-B5B618/2020|EPI_ISL_655299|2020-11-08	L	England		20A	EPI_ISL_655299	2020-11-08
hCoV-19/USA/MD-MDH-0370/2020|EPI_ISL_660071|2020-10-25	L	USA	MD	20A	EPI_ISL_660071	2020-10-25
hCoV-19/USA/NY-NYCPHL-001299/2020|EPI_ISL_683906|2020-11-09	L	USA	NY	20A	EPI_ISL_683906	2020-11-09
hCoV-19/USA/CA-CZB-14786/2020|EPI_ISL_739553|2020-11-11	L	USA	CA	20A	EPI_ISL_739553	2020-11-11
hCoV-19/USA/WI-UW-2433/2020|EPI_ISL_754640|2020-12-14	L	USA	WI	20A	EPI_ISL_754640	2020-12-14
hCoV-19/USA/CA-LACPHL-AF00109/2021|EPI_ISL_794636|2021-01-03	R	USA	CA	20A	EPI_ISL_794636	2021-01-03
hCoV-19/USA/GA-EHC-495C/2020|EPI_ISL_845755|2020-11-03	L	USA	GA	20A	EPI_ISL_845755	2020-11-03
hCoV-19/USA/IL-IDPH-I-000285/2020|EPI_ISL_848523|2020-10-27	L	USA	IL	20A	EPI_ISL_848523	2020-10-27
hCoV-19/USA/CA-CDC-STM-383/2021|EPI_ISL_850520|2021-01-03	R	USA	CA	20A	EPI_ISL_850520	2021-01-03
hCoV-19/USA/CA-CDC-STM-205/2021|EPI_ISL_851006|2021-01-02	R	USA	CA	20A	EPI_ISL_851006	2021-01-02
hCoV-19/gorilla/USA/CA-ALSR-5742/2021|EPI_ISL_862722|2021-01-10	R	USA	CA	20A	EPI_ISL_862722	2021-01-10	source: gorilla
hCoV-19/USA/WI-UW-2859/2021|EPI_ISL_872795|2021-01-11	R	USA	WI	20A	EPI_ISL_872795	2021-01-11
hCoV-19/USA/AL-Jefferson-JEEP/2020|EPI_ISL_875936|2020-10-31	L	USA	AL	20A	EPI_ISL_875936	2020-10-31
hCoV-19/USA/AL-Jefferson-JEEL/2020|EPI_ISL_875947|2020-10-31	L	USA	AL	20A	EPI_ISL_875947	2020-10-31
hCoV-19/USA/CA-CDC-STM-A100258/2021|EPI_ISL_876676|2021-01-05	R	USA	CA	20A	EPI_ISL_876676	2021-01-05
hCoV-19/USA/CA-QDX-3773/2021|EPI_ISL_877054|2021-01-14	R	USA	CA	20A	EPI_ISL_877054	2021-01-14
hCoV-19/USA/CA-ALSR-6057/2021|EPI_ISL_880071|2021-01-07	R	USA	CA	20A	EPI_ISL_880071	2021-01-07
hCoV-19/USA/CA-ALSR-6059/2021|EPI_ISL_880074|2021-01-07	R	USA	CA	20A	EPI_ISL_880074	2021-01-07
hCoV-19/USA/CA-ALSR-6138/2021|EPI_ISL_880182|2021-01-05	R	USA	CA	20A	EPI_ISL_880182	2021-01-05
hCoV-19/USA/CA-ALSR-6200/2021|EPI_ISL_880263|2021-01-06	R	USA	CA	20A	EPI_ISL_880263	2021-01-06
hCoV-19/USA/NM-DOH-2021028242/2021|EPI_ISL_904092|2021-01-18	R	USA	NM	20A	EPI_ISL_904092	2021-01-18
hCoV-19/USA/NM-DOH-2021030759/2021|EPI_ISL_904117|2021-01-20	R	USA	NM	20A	EPI_ISL_904117	2021-01-20
hCoV-19/USA/MN-MDH-2295/2020|EPI_ISL_913685|2020-12-28	L	USA	MN	20A	EPI_ISL_913685	2020-12-28
hCoV-19/Costa Rica/INC-0225/2021|EPI_ISL_914831|2021-01-10	R	Costa Rica		20A	EPI_ISL_914831	2021-01-10
hCoV-19/USA/AZ-ASPHL-3353/2021|EPI_ISL_925514|2021-01-03	R	USA	AZ	20A	EPI_ISL_925514	2021-01-03
hCoV-19/USA/IL-NM-2397/2020|EPI_ISL_936591|2020-10-31	L	USA	IL	20A	EPI_ISL_936591	2020-10-31
hCoV-19/USA/IL-NM-4776/2020|EPI_ISL_936655|2020-12-15	L	USA	IL	20A	EPI_ISL_936655	2020-12-15
hCoV-19/USA/IL-NM-5099/2020|EPI_ISL_936759|2020-12-23	L	USA	IL	20A	EPI_ISL_936759	2020-12-23
hCoV-19/USA/IL-NM-5150/2020|EPI_ISL_936787|2020-12-25	L	USA	IL	20A	EPI_ISL_936787	2020-12-25
hCoV-19/USA/IL-NM-5529/2020|EPI_ISL_936857|2020-10-11	L	USA	IL	20A	EPI_ISL_936857	2020-10-11
hCoV-19/USA/IL-NM-5952/2021|EPI_ISL_936987|2021-01-08	L	USA	IL	20A	EPI_ISL_936987	2021-01-08
hCoV-19/USA/UT-UPHL-2101537070/2021|EPI_ISL_943891|2021-01-15	R	USA	UT	20A	EPI_ISL_943891	2021-01-15
hCoV-19/USA/CA-CZB-18452/2021|EPI_ISL_955437|2021-01-04	R	USA	CA	20A	EPI_ISL_955437	2021-01-04
hCoV-19/USA/CA-ALSR-6347/2021|EPI_ISL_962670|2021-01-13	R	USA	CA	20A	EPI_ISL_962670	2021-01-13
hCoV-19/USA/CA-ALSR-6355/2021|EPI_ISL_962674|2021-01-12	R	USA	CA	20A	EPI_ISL_962674	2021-01-12
hCoV-19/USA/CA-ALSR-6386/2021|EPI_ISL_962698|2021-01-12	R	USA	CA	20A	EPI_ISL_962698	2021-01-12
hCoV-19/USA/CA-ALSR-6445/2021|EPI_ISL_962746|2021-01-16	R	USA	CA	20A	EPI_ISL_962746	2021-01-16
hCoV-19/USA/CA-CDC-STM-000007220/2021|EPI_ISL_978561|2021-01-30	R	USA	CA	20A	EPI_ISL_978561	2021-01-30
hCoV-19/USA/CA-CDC-STM-000007279/2021|EPI_ISL_978568|2021-01-30	R	USA	CA	20A	EPI_ISL_978568	2021-01-30
hCoV-19/USA/PA-CDC-STM-000007223/2021|EPI_ISL_978602|2021-01-29	R	USA	PA	20A	EPI_ISL_978602	2021-01-29
hCoV-19/USA/CA-CDC-STM-000007221/2021|EPI_ISL_978618|2021-01-28	R	USA	CA	20A	EPI_ISL_978618	2021-01-28
hCoV-19/USA/MN-MDH-2622/2021|EPI_ISL_982391|2021-01-12	L	USA	MN	20A	EPI_ISL_982391	2021-01-12
hCoV-19/Canada/ON-PPS-21012021_0336/2021|EPI_ISL_982984|2021-01-20	R	Canada		20A	EPI_ISL_982984	2021-01-20
hCoV-19/USA/CA-RD-RA01699/2021|EPI_ISL_1009935|2021-01-28	R	USA	CA	20A	EPI_ISL_1009935	2021-01-28
hCoV-19/USA/CA-RD-RA02448/2021|EPI_ISL_1010533|2021-01-30	R	USA	CA	20A	EPI_ISL_1010533	2021-01-30
hCoV-19/USA/CA-RD-RA02903/2021|EPI_ISL_1010932|2021-01-31	R	USA	CA	20A	EPI_ISL_1010932	2021-01-31
hCoV-19/USA/CA-RD-RA03187/2021|EPI_ISL_1011174|2021-01-29	R	USA	CA	20A	EPI_ISL_1011174	2021-01-29
hCoV-19/USA/CA-RD-RA03286/2021|EPI_ISL_1011229|2021-01-29	R	USA	CA	20A	EPI_ISL_1011229	2021-01-29
hCoV-19/USA/CA-RD-RA03533/2021|EPI_ISL_1011397|2021-01-30	R	USA	CA	20A	EPI_ISL_1011397	2021-01-30
hCoV-19/USA/CA-RD-RA03629/2021|EPI_ISL_1011470|2021-02-02	R	USA	CA	20A	EPI_ISL_1011470	2021-02-02
hCoV-19/USA/NM-UNM-ED0149/2021|EPI_ISL_1015335|2021-01-21	R	USA	NM	20A	EPI_ISL_1015335	2021-01-21
hCoV-19/USA/NM-UNM-01836/2021|EPI_ISL_1015350|2021-01-16	R	USA	NM	20A	EPI_ISL_1015350	2021-01-16
hCoV-19/USA/WA-S4642/2021|EPI_ISL_1015985|2021-01-25	R	USA	WA	20A	EPI_ISL_1015985	2021-01-25
hCoV-19/USA/WA-S4649/2021|EPI_ISL_1015992|2021-01-25	R	USA	WA	20A	EPI_ISL_1015992	2021-01-25
hCoV-19/USA/CA-RD-RA03806/2021|EPI_ISL_1026884|2021-02-04	R	USA	CA	20A	EPI_ISL_1026884	2021-02-04
hCoV-19/USA/CA-RD-RA04053/2021|EPI_ISL_1026966|2021-02-04	R	USA	CA	20A	EPI_ISL_1026966	2021-02-04
hCoV-19/USA/MN-MDH-2741/2021|EPI_ISL_1027257|2021-01-18	L	USA	MN	20A	EPI_ISL_1027257	2021-01-18
hCoV-19/USA/CA-IEH-NP705/2021|EPI_ISL_1081337|2021-01-12	R	USA	CA	20A	EPI_ISL_1081337	2021-01-12	samples from this study
hCoV-19/USA/CA-IEH-NP707/2021|EPI_ISL_1081341|2021-01-05	R	USA	CA	20A	EPI_ISL_1081341	2021-01-05	samples from this study
hCoV-19/USA/CA-IEH-NP723/2021|EPI_ISL_1081346|2021-01-22	R	USA	CA	20A	EPI_ISL_1081346	2021-01-22	samples from this study
hCoV-19/USA/CA-LACPHL-AF00117/2021|EPI_ISL_794642|2021-01-06	R	USA	CA	21C	EPI_ISL_794642	2021-01-06
hCoV-19/USA/CA-LACPHL-AF00141/2021|EPI_ISL_833395|2021-01-02	R	USA	CA	21C	EPI_ISL_833395	2021-01-02
hCoV-19/Denmark/DCGC-28948/2021|EPI_ISL_844796|2021-01-04	R	Denmark		21C	EPI_ISL_844796	2021-01-04
hCoV-19/USA/GA-EHC-435U/2021|EPI_ISL_845781|2021-01-07	R	USA	GA	21C	EPI_ISL_845781	2021-01-07
hCoV-19/USA/CA-CZB-17184/2021|EPI_ISL_849924|2021-01-02	R	USA	CA	21C	EPI_ISL_849924	2021-01-02
hCoV-19/USA/KY-CDC-STM-A100059/2021|EPI_ISL_850984|2021-01-03	R	USA	KY	21C	EPI_ISL_850984	2021-01-03
hCoV-19/Taiwan/812/2021|EPI_ISL_857314|2021-01-02	R	Taiwan		21C	EPI_ISL_857314	2021-01-02
hCoV-19/USA/WY-WPHL-21006278/2021|EPI_ISL_871859|2021-01-16	R	USA	WY	21C	EPI_ISL_871859	2021-01-16
hCoV-19/USA/TX-CDC-STM-A100283/2021|EPI_ISL_876731|2021-01-05	R	USA	TX	21C	EPI_ISL_876731	2021-01-05
hCoV-19/USA/CA-ALSR-6051/2021|EPI_ISL_880056|2021-01-07	R	USA	CA	21C	EPI_ISL_880056	2021-01-07
hCoV-19/USA/CA-ALSR-6055/2021|EPI_ISL_880066|2021-01-08	R	USA	CA	21C	EPI_ISL_880066	2021-01-08
hCoV-19/USA/CA-ALSR-6071/2021|EPI_ISL_880101|2021-01-07	R	USA	CA	21C	EPI_ISL_880101	2021-01-07
hCoV-19/USA/CA-ALSR-6079/2021|EPI_ISL_880122|2021-01-07	R	USA	CA	21C	EPI_ISL_880122	2021-01-07
hCoV-19/USA/CA-ALSR-6082/2021|EPI_ISL_880130|2021-01-07	R	USA	CA	21C	EPI_ISL_880130	2021-01-07
hCoV-19/USA/CA-ALSR-6095/2021|EPI_ISL_880148|2021-01-08	R	USA	CA	21C	EPI_ISL_880148	2021-01-08
hCoV-19/USA/CA-ALSR-6103/2021|EPI_ISL_880154|2021-01-08	R	USA	CA	21C	EPI_ISL_880154	2021-01-08
hCoV-19/USA/CA-ALSR-6109/2021|EPI_ISL_880159|2021-01-07	R	USA	CA	21C	EPI_ISL_880159	2021-01-07
hCoV-19/USA/CA-ALSR-6111/2021|EPI_ISL_880161|2021-01-07	R	USA	CA	21C	EPI_ISL_880161	2021-01-07
hCoV-19/USA/CA-ALSR-6124/2021|EPI_ISL_880170|2021-01-08	R	USA	CA	21C	EPI_ISL_880170	2021-01-08
hCoV-19/USA/CA-ALSR-6139/2021|EPI_ISL_880183|2021-01-05	R	USA	CA	21C	EPI_ISL_880183	2021-01-05
hCoV-19/USA/CA-ALSR-6166/2021|EPI_ISL_880202|2021-01-06	R	USA	CA	21C	EPI_ISL_880202	2021-01-06
hCoV-19/USA/CA-ALSR-6168/2021|EPI_ISL_880204|2021-01-07	R	USA	CA	21C	EPI_ISL_880204	2021-01-07
hCoV-19/USA/CA-ALSR-6204/2021|EPI_ISL_880271|2021-01-06	R	USA	CA	21C	EPI_ISL_880271	2021-01-06
hCoV-19/USA/CA-ALSR-6209/2021|EPI_ISL_880282|2021-01-06	R	USA	CA	21C	EPI_ISL_880282	2021-01-06
hCoV-19/USA/CA-ALSR-6217/2021|EPI_ISL_880294|2021-01-07	R	USA	CA	21C	EPI_ISL_880294	2021-01-07
hCoV-19/USA/CA-LACPHL-AF00207/2021|EPI_ISL_882979|2021-01-11	R	USA	CA	21C	EPI_ISL_882979	2021-01-11
hCoV-19/USA/CA-LACPHL-AF00218/2021|EPI_ISL_882989|2021-01-08	R	USA	CA	21C	EPI_ISL_882989	2021-01-08
hCoV-19/USA/CA-SC210050/2021|EPI_ISL_902734|2021-01-20	R	USA	CA	21C	EPI_ISL_902734	2021-01-20
hCoV-19/USA/CA-LACPHL-AF00270/2021|EPI_ISL_905778|2021-01-18	R	USA	CA	21C	EPI_ISL_905778	2021-01-18
hCoV-19/USA/CA-LACPHL-AF00273/2021|EPI_ISL_905781|2021-01-18	R	USA	CA	21C	EPI_ISL_905781	2021-01-18
hCoV-19/USA/OR-OHSU-8952/2021|EPI_ISL_905877|2021-01-01	R	USA	OR	21C	EPI_ISL_905877	2021-01-01
hCoV-19/USA/OR-OHSU-9203/2021|EPI_ISL_905938|2021-01-05	R	USA	OR	21C	EPI_ISL_905938	2021-01-05
hCoV-19/USA/OR-CGRB-010421-088/2021|EPI_ISL_906780|2021-01-04	R	USA	OR	21C	EPI_ISL_906780	2021-01-04
hCoV-19/USA/OR-CGRB-010421-091/2021|EPI_ISL_906790|2021-01-04	R	USA	OR	21C	EPI_ISL_906790	2021-01-04
hCoV-19/USA/OR-CGRB-010421-092/2021|EPI_ISL_906792|2021-01-04	R	USA	OR	21C	EPI_ISL_906792	2021-01-04
hCoV-19/USA/CA-QDX-3661/2021|EPI_ISL_906999|2021-01-08	R	USA	CA	21C	EPI_ISL_906999	2021-01-08
hCoV-19/USA/MN-MDH-2342/2021|EPI_ISL_913730|2021-01-06	R	USA	MN	21C	EPI_ISL_913730	2021-01-06
hCoV-19/USA/CA-SC210052/2021|EPI_ISL_914639|2021-01-20	R	USA	CA	21C	EPI_ISL_914639	2021-01-20
hCoV-19/USA/CA-QDX-4200/2021|EPI_ISL_915217|2021-01-13	R	USA	CA	21C	EPI_ISL_915217	2021-01-13
hCoV-19/USA/CA-QDX-4235/2021|EPI_ISL_915238|2021-01-10	R	USA	CA	21C	EPI_ISL_915238	2021-01-10
hCoV-19/USA/UT-UPHL-2102066306/2021|EPI_ISL_931576|2021-01-04	R	USA	UT	21C	EPI_ISL_931576	2021-01-04
hCoV-19/USA/UT-UPHL-2102552559/2021|EPI_ISL_931579|2021-01-04	R	USA	UT	21C	EPI_ISL_931579	2021-01-04
hCoV-19/USA/IL-NM-5834/2021|EPI_ISL_936903|2021-01-04	R	USA	IL	21C	EPI_ISL_936903	2021-01-04
hCoV-19/USA/CA-UCSF-UC1039/2021|EPI_ISL_977918|2021-01-17	L	USA	CA	21C	EPI_ISL_977918	2021-01-17
hCoV-19/USA/CA-UCSF-UC1084/2021|EPI_ISL_977963|2021-01-08	L	USA	CA	21C	EPI_ISL_977963	2021-01-08
hCoV-19/USA/CA-RD-RA02440/2021|EPI_ISL_1010528|2021-01-30	R	USA	CA	21C	EPI_ISL_1010528	2021-01-30
hCoV-19/USA/CA-IEH-NP573/2020|EPI_ISL_1081170|2020-12-23	R	USA	CA	21C	EPI_ISL_1081170	2020-12-23	samples from this study
hCoV-19/USA/WA-IEH-NP617/2021|EPI_ISL_1081332|2021-02-25	R	USA	CA	21C	EPI_ISL_108133	2021-02-25	samples from this study
hCoV-19/USA/CA-IEH-NP706/2021|EPI_ISL_1081339|2021-01-12	R	USA	CA	21C	EPI_ISL_1081339	2021-01-12	samples from this study
hCoV-19/USA/CA-IEH-NP731/2021|EPI_ISL_1081347|2021-01-23	R	USA	CA	21C	EPI_ISL_1081347	2021-01-23	samples from this study
hCoV-19/USA/CA-CHLA-PLM54662360/2020|EPI_ISL_753505|2020-11-30	L	USA	CA	21C-ancestral	EPI_ISL_753505	2020-11-30
hCoV-19/USA/CA-UCSF-UC695/2020|EPI_ISL_847642|2020-12-15	L	USA	CA	21C-ancestral	EPI_ISL_847642	2020-12-15
hCoV-19/USA/CA-UCSF-UC1040/2021|EPI_ISL_977919|2021-01-17	L	USA	CA	21C-ancestral	EPI_ISL_977919	2021-01-17
hCoV-19/USA/CA-UCSF-UC1042/2021|EPI_ISL_977921|2021-01-17	L	USA	CA	21C-ancestral	EPI_ISL_977921	2021-01-17
hCoV-19/USA/CA-UCSF-UC1084/2021|EPI_ISL_977963|2021-01-08	L	USA	CA	21C-ancestral	EPI_ISL_977963	2021-01-08
