# Supplementary material for: Acquisition of the L452R Mutation in the ACE2-Binding Interface of Spike Protein Triggers Recent Massive Expansion of SARS-CoV-2 Variants
Source: J Clin Microbiol. 2021 Oct 19;59(11):e00921-21. doi: 10.1128/JCM.00921-21 (PMC8525575; doi:10.1128/JCM.00921-21)
Supplement: Supplemental file 4 — Table S4. Download JCM.00921-21-s0004.xlsx, XLSX file, 0.01 MB [file jcm.00921-21-s0004.xlsx]

## Sheet: Sheet1
PANGO Lineage	Clade	VOC/VOI	Total	L452R	L452Q	L452M	L452E	Top 3 countries (number 452 mutants)	First submission	Before Nov-2020	Nov-Dec	Jan-Feb	March and after
A.2.5	19B		860	844	1	0	0	USA (496), Panama (200), Costa Rica (38)	2020-04-15	23	48	284	489
A.2.5.1	19B		123	123	0	0	0	Costa Rica (**), USA (23), Panama (5)	2020-04-14	2	2	37	82
A.2.5.2	19B		205	204	0	0	0	Italy (71), Pana,a (37), Canada (33)	2020-04-12	3	5	87	108
A.21	19B		207	162	0	0	0	France (68), USA (39), Portugal (13)	2020-12-07	0	14	101	50
A.27	19B		472	469	0	0	0	France (252), Slovenia (37), Germany (23)	2021-12-14	0	11	276	170
B.1.1.263	20B		601	7	0	59	0	Philippines (64), USA/Guam (1), England (1)	2020-12-20	0	6	57	3
B.1.1.459	20B		41	0	0	1	0	South Africa (1)	2021-02-02	0	0	1	0
B.1.36	20A		5494	16	0	44	0	Denmark (43), Afghanistan (8), India (3)	varies	0	44	11	5
B.1.177.83	20E (EU1)		618	248	0	0	0	Italy (150), Croatia (65), Germany (19)	2020-12-06	0	29	142	70
B.1.232	20A		1494	452	1	0	0	USA (398), Sweden (24), Mexico (20)	2020-11-18	0	45	248	159
B.1.351	20H	Beta v2	21498	113	0	0	0	USA (94), Angola (15), Botswana (2)	2020-12-08	0	7	23	83
B.1.427	21C	Epsilon	11612	11558	0	0	0	USA (11233), Mexico (170), Aruba (48)	2020-08-21	21	647	5000	5860
B.1.429	21C	Epsilon	30863	30668	1	0	0	USA (30157), Mexico (196), South Korea (90)	2020-04-15	23	1565	13002	16033
B.1.466	20A		36	1	0	0	0	Belarus (1)	2021-03-05	0	0	0	1
B.1.526.1	20C	Iota	8787	8754	1	0	0	USA (8694), England (20), Suriname (8)	2020-11-23	0	14	688	8049
B.1.617.1	21B	Kappa	4178	4024	1	0	0	India (2734), England (336), USA (269)	2020-12-01	0	7	452	3525
B.1.617.2	21A	Delta	42819	42761	1	0	0	England (26897), Scotland (4579), India (4486)	2020-09-07	1	5	39	42415
B.1.617.3	21B		139	132	0	0	0	India (111), England (8), Malawi (8)	2021-02-10	0	0	34	97
C.16	20D		817	807	0	0	0	France (148), Angola (122), Portugal (104)	2020-09-05	18	137	444	212
C.36	20D		879	385	4	0	2	Germany (78), Egypt (75), England (40)	2020-12-25	0	6	33	350
C.36.3	20D		860	860	0	0	0	USA (178), Germany (146), Switzerland (112)	2/20/2021*	0	0	5	852
C.36.3.1	20D		190	190	0	0	0	Germany (140), USA (24), Belgium (23)	2021-04-05	0	0	0	190
C.37	20D	Lambda	1510	56	1424	0	9	Chile (573), USA (482 Q452, 56 R452), Argentina (85)	11/08/2020*	0	2	100	1377
P.4	20B		3057	117	0	0	0	Brazil (117)	2021-02-17	0	0	4	113
Total			137360	102951	1434	104	11			91	2594	21068	80293
Subtotal			93391	60273	1432	104	11			47	337	2818	58241
