# Supplementary material for: Acquisition of the L452R Mutation in the ACE2-Binding Interface of Spike Protein Triggers Recent Massive Expansion of SARS-CoV-2 Variants
Source: J Clin Microbiol. 2021 Oct 19;59(11):e00921-21. doi: 10.1128/JCM.00921-21 (PMC8525575; doi:10.1128/JCM.00921-21)
Supplement: Supplemental file 5 — Table S5. Download JCM.00921-21-s0005.xlsx, XLSX file, 0.01 MB [file jcm.00921-21-s0005.xlsx]

## Sheet: Sheet1
Region	Reaction	Primer	Primer name	Primer sequence (5'->3')	Position in S(pike) gene	Product length
Region 1: 414-583	Primary PCR	Forward	PV149	AATCGCTCCAGGGCAAAC	1226 - 1243	542
		Reverse	PV153	TGGTGTAATGTCAAGAATCTCAAG	1743 - 1767
	Nested PCR	Forward	PV151	TAATACGACTCACTATAGGGCAAACTGGAAAGATTGC	1239 - 1255	510
		Reverse	PV154	GCTAGTTATTGCTCAGCGGCTCAAGTGTCTGTG	1735 - 1748
Region 2: 1-250	Primary PCR	Forward	PV040	CAGAGTTGTTATTTCTAGTGATGTTC	-47 - -22	815
		Reverse	PV147	TGAAGAAGAATCACCAGGAGTC	746 - 767
	Nested PCR	Forward	PV042	TAATACGACTCACTATAGGGCAGAGTTGTTATTTCTAGTGATGTTC	-47 - -22	798
		Reverse	PV148	GCTAGTTATTGCTCAGCGGGAGTCAAATAACTTC	736 - 750
